# Supplementary material for: Mounted Smartphones as Measurement and Control Platforms for Motor-Based Laboratory Test-Beds
Source: Sensors (Basel). 2016 Aug 20;16(8):1331. doi: 10.3390/s16081331 (PMC5017495; doi:10.3390/s16081331)
Supplement: Supplementary file 1 [file sensors-16-01331-s001.zip]

Archive with 3 entries (3 files):
- dc_phone_motor_video.wmv
- Stabilizing a ball and beam test-bed.mp4
- Visual servoing of an inverted pendulum.mp4
